# Supplementary material for: Probing Cell Redox State and Glutathione-Modulating Factors Using a Monochlorobimane-Based Microplate Assay
Source: Antioxidants (Basel). 2022 Feb 15;11(2):391. doi: 10.3390/antiox11020391 (PMC8869332; doi:10.3390/antiox11020391)
Supplement: Supplementary file 1 [file antioxidants-11-00391-s001.zip]

Archive with 1 entries (1 files):
- antioxidants-1577543-supplementary.pdf
